# Supplementary material for: Structure and Substrate Specificity of Human Short-Chain Acyl-CoA Dehydrogenase and Insights into Pathogenicity of Disease-Associated Mutations
Source: Int J Mol Sci. 2026 Mar 14;27(6):2657. doi: 10.3390/ijms27062657 (PMC13027082; doi:10.3390/ijms27062657)
Supplement: Supplementary file 1 [file ijms-27-02657-s001.zip]

Archive with 1 entries (1 files):
- ijms-4156476-supplementary.pdf
